# Supplementary material for: The European Prevalence of Resistance Associated Substitutions among Direct Acting Antiviral Failures
Source: Viruses. 2021 Dec 22;14(1):16. doi: 10.3390/v14010016 (PMC8781716; doi:10.3390/v14010016)
Supplement: Supplementary file 1 [file viruses-14-00016-s001.zip]

Archive with 1 entries (1 files):
- viruses-1486074-supplementary.pdf
